# Supplementary material for: Short-term real-world outcomes of diabetic macular edema treated with intravitreal faricimab
Source: PLoS One. 2025 May 13;20(5):e0323088. doi: 10.1371/journal.pone.0323088 (PMC12074261; doi:10.1371/journal.pone.0323088)
Supplement: S1 Data — (XLSX) [file pone.0323088.s001.xlsx]

## Sheet: S1.Data
STable1. Naïve raw data
Number		sex	R or L	Naïve or Swicth	HbA1c	Stage	PC	治療前眼圧	最終眼圧	IVF前視力	LogMAR	IVF最終視力	LogMAR	注射回数	CMT(投与前)	CMT(投与後)	SRF	IRF	SRF	IRF	Vit既往	DME type	Avitreous
1	1	M	R	N	6	PDR	PRP	18	15	0.3	0.522879	0.7	0.154902	5	664	239	0	1	0	1	0	CME
2	2	M	L	N	6.3	PDR	PRP	14	14	0.7	0.154902	1	0	4	655	639	0	1	0	1	1	CME+sponge	+
3	3	M	L	N	7	SDR		12	13	1	0	1	0	2	310	384	0	1	0	1	0	CME
5	4	M	R	N	9.8	PDR	PRP	17	16	0.1	1	0.2	0.69897	3	817	706	0	1	0	1	1	CME	+
7	5	F	L	N	9.7	PPDR	PRP	17	16	0.5	0.30103	0.7	0.154902	2	835	272	1	1	0	0	0	CME+SRF
8	6		R	N		PPDR	PRP	13	15	0.8	0.09691	0.8	0.09691	1	604	245	0	1	0	0	0	CME
14	7	F	R	N	9.1	PDR	PRP	13	13	0.6	0.221849	0.8	0.09691	1	500	294	1	1	0	1	0	SRF+sponge
15	8	M	R	N	7.4	PPDR		13	12	0.6	0.221849	1.2	-0.0791812	5	398	306	0	1	0	1	0	CME+sponge
16	9		L	N		PPDR		14	11	0.8	0.09691	0.8	0.09691	3	476	366	0	1	0	1	0	CME+sponge
17	10	M	R	N	6.9	PPDR	PRP	12	13	0.5	0.30103	0.4	0.39794	3	333	285	0	1	0	1	0	sponge
19	11	M	L	N	8.5	PPDR中等度非増殖	PRP	17	16	1	0	1.2	-0.0791812	3	362	310	0	1	0	1	0	sponge
20	12		R	N		PPDR	PRP	17	14	1.2	-0.0791812	1	0	3	372	298	0	1	0	1	0	sponge
21	13	F	L	N	7.2	SDR		10	10	1.2	-0.0791812	0.9	0.0457575	2	257	238	0	1	0	1	0	CME
22	14	M	R	N	7.2	PPDR	PRP	10	10	1	0	0.9	0.0457575	1	327	200	0	1	0	1	0	sponge
23	15	M	R	N	7	PDR	PRP	23	19	0.15	0.823909	0.15	0.823909	2	700	602	0	1	0	1	0	CME+sponge
