# Supplementary material for: Short-term real-world outcomes of diabetic macular edema treated with intravitreal faricimab
Source: PLoS One. 2025 May 13;20(5):e0323088. doi: 10.1371/journal.pone.0323088 (PMC12074261; doi:10.1371/journal.pone.0323088)
Supplement: S2 Data — (XLSX) [file pone.0323088.s002.xlsx]

## Sheet: Sheet1
STable2. Switch raw data
Number		sex	R or L	Naïve or Swicth	HbA1c	Stage	PC	治療前眼圧	最終眼圧	IVF前視力	LogMAR	IVF最終視力	LogMAR	注射回数	CMT(投与前)	CMT(投与後)	SRF	IRF	SRF	IRF	Vit既往	注射回数	DME type	Avitreous
4	1	F	R	s	6.2	SDR		16	17	1.2	-0.0791812	1.2	-0.0791812	6	184	171	0	1	0	0	0	3	SRF+sponge
6	2	F	R	s	7.5	PPDR	PRP	14	16	1.2	-0.0791812	1.2	-0.0791812	6	345	265	0	1	0	1	0	3	CME+sponge
9	3	M	R	s	6.3	PPDR	PRP	13	15	0.9	0.0457575	0.8	0.09691	4	237	211	0	1	0	1	0	2	sponge
10	4	F	R	s	8.7	PPDR	PRP	13	10	0.7	0.154902	0.9	0.0457575	6	439	331	0	1	0	1	0	6	CME+sponge
11	5		L	s		PPDR	PRP	11	11	0.5	0.30103	0.9	0.0457575	7	507	571	0	1	0	1	0	5	CME+sponge
12	6	M	R	s	7.8	PPDR	PRP	13	12	0.8	0.09691	0.7	0.154902	1	673	554	0	1	0	1	0	30	CME+sponge
18	7	M	R	s	6.7	SDR		9	8	0.3	0.522879	0.4	0.39794	6	510	281	1	1	0	1	0	4	SRF+sponge
